# Supplementary material for: Adenoviral-Vectored Centralized Consensus Hemagglutinin Vaccine Provides Broad Protection against H2 Influenza a Virus
Source: Vaccines (Basel). 2022 Jun 10;10(6):926. doi: 10.3390/vaccines10060926 (PMC9229510; doi:10.3390/vaccines10060926)
Supplement: Supplementary file 1 [file vaccines-10-00926-s001.zip]

Archive with 1 entries (1 files):
- vaccines-1741409-supplementary.pdf
